# Supplementary material for: Denoising of Optical Coherence Tomography Images in Ophthalmology Using Deep Learning: A Systematic Review
Source: J Imaging. 2024 Apr 1;10(4):86. doi: 10.3390/jimaging10040086 (PMC11050869; doi:10.3390/jimaging10040086)
Supplement: Supplementary file 1 [file jimaging-10-00086-s001.zip]

Archive with 1 entries (1 files):
- jimaging-2913920-supplementary.pdf
